# Supplementary material for: Discovery of Novel Inhibitors of Aspergillus fumigatus DHODH via Virtual Screening, MD Simulation, and In Vitro Activity Assay
Source: Molecules. 2025 Jun 16;30(12):2607. doi: 10.3390/molecules30122607 (PMC12196321; doi:10.3390/molecules30122607)
Supplement: Supplementary file 1 [file molecules-30-02607-s001.zip]

Archive with 1 entries (1 files):
- molecules-3671571-supplementary.pdf
